# Supplementary material for: Novel Insight into the Prevention and Therapeutic Treatment of Paulownia Witches’ Broom: A Study on the Effect of Salicylic Acid on Disease Control and the Changes in the Paulownia Transcriptome and Proteome
Source: Int J Mol Sci. 2024 Sep 30;25(19):10553. doi: 10.3390/ijms251910553 (PMC11476412; doi:10.3390/ijms251910553)
Supplement: Supplementary file 1 [file ijms-25-10553-s001.zip]

Archive with 1 entries (1 files):
- ijms-3143401-supplementary.pdf
